# Supplementary material for: Genetic diversity analysis of brown marmorated stink bug, Halyomorpha halys based on mitochondrial COI and COII haplotypes
Source: BMC Genom Data. 2021 Feb 15;22:7. doi: 10.1186/s12863-021-00961-8 (PMC7885415; doi:10.1186/s12863-021-00961-8)
Supplement: Supplementary file 1 — Additional file 1. Metadata information of the collected BMSB cohort. [file 12863_2021_961_MOESM1_ESM.xlsx]

## Sheet: cleaned_samples
Page	Page_number	Sample ID	BOLD process IDs	City	province	Country	Lat	Lon	COI	COII
1	3	T18_02247A	BMSB001-20		POZZUOLO DEL FRIULI (UD)	Italy	45.98	13.19	H1	h1
1	4	T18_02247G	BMSB002-20		POZZUOLO DEL FRIULI (UD)	Italy	45.98	13.19	H1	h1
1	5	T18_02247F	BMSB003-20		POZZUOLO DEL FRIULI (UD)	Italy	45.98	13.19	H1	h1
1	5	T18_02247E	BMSB004-20		POZZUOLO DEL FRIULI (UD)	Italy	45.98	13.19	H1	h1
1	5	T18_02247K	BMSB005-20		POZZUOLO DEL FRIULI (UD)	Italy	45.98	13.19	H1	h1
1	5	T18_02247I	BMSB006-20		POZZUOLO DEL FRIULI (UD)	Italy	45.98	13.19	H1	h1
1	5	T18_02247B	BMSB007-20		POZZUOLO DEL FRIULI (UD)	Italy	45.98	13.19	H1	h1
1	6	T18_02247M	BMSB008-20		POZZUOLO DEL FRIULI (UD)	Italy	45.98	13.19	H1	h1
1	6	T18_02247N	BMSB009-20		POZZUOLO DEL FRIULI (UD)	Italy	45.98	13.19	H1	h1
1	6	T18_02247Q	BMSB010-20		POZZUOLO DEL FRIULI (UD)	Italy	45.98	13.19	H1	h1
1	6	T18_02247J	BMSB011-20		POZZUOLO DEL FRIULI (UD)	Italy	45.98	13.19	H1	h1
1	7	T18_02247P	BMSB012-20		POZZUOLO DEL FRIULI (UD)	Italy	45.98	13.19	H1	h1
2	1	T18_01826_2A	BMSB013-20		Santiago	Chile	-36.76	-72.29	H1	h1
2	1	T18_01826_4B	BMSB014-20		Santiago	Chile	-36.76	-72.29	H1	h1
2	1	T18_01826_6B	BMSB015-20		Santiago	Chile	-36.76	-72.29	H1	h1
2	1	T18_01826_4E	BMSB016-20		Santiago	Chile	-36.76	-72.29	H1	h1
2	1	T18_02541	BMSB017-20	Beijing	Beijing	China	39.9075	116.397	H1	h1
2	1	T18_02540	BMSB018-20	Beijing	Beijing	China	39.9075	116.397	H1	h1
2	1	T18_02538	BMSB019-20	Beijing	Beijing	China	39.9075	116.397	H22	h3
2	1	T18_02539	BMSB020-20	Beijing	Beijing	China	39.9075	116.397	H22	h3
2	1	T18_01549_2D	BMSB021-20	Taigu	Shanxi	China	37.4194	112.55	H1	h1
2	1	T18_01549_2E	BMSB022-20	Taigu	Shanxi	China	37.4194	112.55	H33	h3
2	1	T18_01549_2F	BMSB023-20	Taigu	Shanxi	China	37.4194	112.55	H33	h3
2	1	T18_01549_2H	BMSB024-20	Taigu	Shanxi	China	37.4194	112.55	H33	h3
2	1	T18_01549_2C	BMSB025-20	Taigu	Shanxi	China	37.4194	112.55	N33
2	1	T18_02970_4	BMSB026-20		Bucharest	Romania	44.46	26.06	H1	h1
2	1	T18_02970_5	BMSB027-20		Bucharest	Romania	44.46	26.06	H1	h1
2	1	T18_02970_6	BMSB028-20		Bucharest	Romania	44.46	26.06	H1	h1
2	1	T18_02970_8	BMSB029-20		Bucharest	Romania	45.9936	24.814	H1	h1
2	1	T18_02970_9	BMSB030-20		Bucharest	Romania	45.9936	24.814	H1	h1
2	2	BMSBHebei_M_A	BMSB031-20		Hebei	China	37.8791	114.652	H1	h1
2	2	BMSBHebei_F_B	BMSB032-20		Hebei	China	37.8791	114.652	N7	h3
2	2	BMSBHebei_M_B	BMSB033-20		Hebei	China	37.8791	114.652	H3	h5
2	2	BMSBHebei_F_A	BMSB034-20		Hebei	China	37.8791	114.652	H3	h5
2	2	BMSBHebei_F_C	BMSB035-20		Hebei	China	37.8791	114.652	H15	n16
2	2	BMSB_Shanxi_B	BMSB036-20	Taigu	Shanxi	China	37.4194	112.55	H1	h1
2	2	BMSB_Shanxi_A	BMSB037-20	Taigu	Shanxi	China	37.4194	112.55	H33	h3
2	2	BMSB_Shanxi_C	BMSB038-20	Taigu	Shanxi	China	37.4194	112.55	H33	h3
2	2	BMSB_Shanxi_E	BMSB039-20	Taigu	Shanxi	China	37.4194	112.55	H33	h3
2	2	BMSB_Shanxi_D	BMSB040-20	Taigu	Shanxi	China	37.4194	112.55		h3
4	1	T18_01826_5B	BMSB041-20		Santiago	Chile	-36.76	-72.29	H1	h1
4	1	T18_01826_2E	BMSB042-20		Santiago	Chile	-36.76	-72.29	H1	h1
4	1	T18_01826_2C	BMSB043-20		Santiago	Chile	-36.76	-72.29	H1	h1
4	1	T18_01826_2B	BMSB044-20		Santiago	Chile	-36.76	-72.29	H1	h1
4	1	T18_01826_6D	BMSB045-20		Santiago	Chile	-36.76	-72.29	H1	h1
4	1	T18_01826_6H	BMSB046-20		Santiago	Chile	-36.76	-72.29	H1	h1
4	1	T18_01826_4A	BMSB047-20		Santiago	Chile	-36.76	-72.29	H1	h1
4	1	T18_01826_1A	BMSB048-20		Santiago	Chile	-36.76	-72.29	H3	h3
4	1	T18_02970_1	BMSB049-20		Bucharest	Romania	44.46	26.06	H1	h1
4	1	T18_02970_2	BMSB050-20		Bucharest	Romania	44.44	26.01	H1	h1
4	1	T18_02970_3	BMSB051-20		Bucharest	Romania	44.44	26.01	H1	h1
4	1	T18_02970_7	BMSB052-20		Bucharest	Romania	45.9936	24.814	H1	h1
4	1	T18_02970_A	BMSB053-20		Bucharest	Romania	45.9936	24.814	H1	h1
4	1	T18_02970_B	BMSB054-20		Bucharest	Romania	45.9936	24.814	H1	h1
4	1	T18_02970_C	BMSB055-20		Bucharest	Romania	45.9936	24.814	H1	h1
4	1	T18_02970_D	BMSB056-20		Bucharest	Romania	45.9936	24.814	H1	h1
4	1	T18_02970_E	BMSB057-20		Bucharest	Romania	45.9936	24.814	H1	h1
4	1	T18_02970_F	BMSB058-20		Bucharest	Romania	45.9936	24.814	H1	h1
4	1	T18_02970_H	BMSB059-20		Bucharest	Romania	45.9936	24.814	H1	h1
4	1	T18_02970_I	BMSB060-20		Bucharest	Romania	45.9936	24.814	H1	h1
4	1	T18_02970_J	BMSB061-20		Bucharest	Romania	45.9936	24.814	H1	h1
4	1	T18_02970_K	BMSB062-20		Bucharest	Romania	45.9936	24.814	H1	h1
4	1	T18_02970_L	BMSB063-20		Bucharest	Romania	45.9936	24.814	H1	h1
4	1	T18_02970_M	BMSB064-20		Bucharest	Romania	45.9936	24.814	H1	h1
4	1	T18_02970_N	BMSB065-20		Bucharest	Romania	45.9936	24.814	H1	h1
4	1	T18_02970_R	BMSB066-20		Bucharest	Romania	45.9936	24.814	H1	h1
4	2	T18_01826_2F	BMSB067-20		Santiago	Chile	-36.76	-72.29	H1	h1
4	2	T18_01826_5A	BMSB068-20		Santiago	Chile	-36.76	-72.29	H1	h1
4	2	T18_01826_5C	BMSB069-20		Santiago	Chile	-36.76	-72.29	H1	h1
4	2	T18_01826_2D	BMSB070-20		Santiago	Chile	-36.76	-72.29	H1	h1
4	2	T18_01826_2G	BMSB071-20		Santiago	Chile	-36.76	-72.29	H1	h1
4	2	T18_01826_4G	BMSB072-20		Santiago	Chile	-36.76	-72.29	H1	h1
4	2	T18_01826_6I	BMSB073-20		Santiago	Chile	-36.76	-72.29	H1	h1
4	2	T18_01826_4D	BMSB074-20		Santiago	Chile	-36.76	-72.29	H1	h1
4	2	T18_01826_3A	BMSB075-20		Santiago	Chile	-36.76	-72.29	H1	h1
4	2	T18_01826_7A	BMSB076-20		Santiago	Chile	-36.76	-72.29	H1	h1
4	2	T18_01826_4C	BMSB077-20		Santiago	Chile	-36.76	-72.29	H1	h1
4	2	T18_01826_8A	BMSB078-20		Santiago	Chile	-36.76	-72.29	H1	h1
4	2	T18_01826_6G	BMSB079-20		Santiago	Chile	-36.76	-72.29	H1	h1
4	2	T18_01826_6E	BMSB080-20		Santiago	Chile	-36.76	-72.29	H1	h1
4	2	T18_01826_4F	BMSB081-20		Santiago	Chile	-36.76	-72.29	H1	h1
4	2	T18_01826_6A	BMSB082-20		Santiago	Chile	-36.76	-72.29	H1	h1
4	2	T18_01826_6F	BMSB083-20		Santiago	Chile	-36.76	-72.29	H1	h1
4	2	T18_01826_4H	BMSB084-20		Santiago	Chile	-36.76	-72.29	H1	h1
4	2	T18_01826_6C	BMSB085-20		Santiago	Chile	-36.76	-72.29	H1	h1
4	2	T18_02542B	BMSB086-20	Beijing	Beijing	China	39.9075	116.397	H1	h1
4	2	T18_02542A	BMSB087-20	Beijing	Beijing	China	39.9075	116.397	H3	n20
4	2	T18_02247_1	BMSB088-20		POZZUOLO DEL FRIULI (UD)	Italy	45.98	13.19	H1	h1
4	2	T18_02247_2	BMSB089-20		POZZUOLO DEL FRIULI (UD)	Italy	45.98	13.19	H1	h1
4	2	T18_02247_3	BMSB090-20		POZZUOLO DEL FRIULI (UD)	Italy	45.98	13.19	H1	h1
4	2	T18_02247_4	BMSB091-20		POZZUOLO DEL FRIULI (UD)	Italy	45.98	13.19	H1	h1
4	2	T18_02247_6	BMSB092-20		POZZUOLO DEL FRIULI (UD)	Italy	45.98	13.19	H1	h1
5	1	T18_02187_A	BMSB093-20	Beijing	Beijing	China	39.9075	116.397	H1	h1
5	1	T18_02187_C	BMSB094-20	Beijing	Beijing	China	39.9075	116.397	H1	h1
5	1	T18_02189_A	BMSB095-20	Beijing	Beijing	China	39.9075	116.397	H1	h1
5	1	T18_02189_B	BMSB096-20	Beijing	Beijing	China	39.9075	116.397	H1	h1
5	1	T18_02189_C	BMSB097-20	Beijing	Beijing	China	39.9075	116.397	H1	h1
5	1	T18_02187_B	BMSB098-20	Beijing	Beijing	China	39.9075	116.397	H3	h3
5	2	T18_02187_B1	BMSB099-20	Beijing	Beijing	China	39.9075	116.397	H1	h1
5	2	T18_02187_C1	BMSB100-20	Beijing	Beijing	China	39.9075	116.397	H1	h1
5	2	T18_02187_D	BMSB101-20	Beijing	Beijing	China	39.9075	116.397	N32	h1
5	2	T18_02187_A1	BMSB102-20	Beijing	Beijing	China	39.9075	116.397		n19
7	1	T19_01877_B1	BMSB103-20		Budapest	Hungary	47.5955	19.0692	H1	h1
7	1	T19_01877_B2	BMSB104-20		Budapest	Hungary	47.5955	19.0692	H1	h1
7	1	T19_01877_B5	BMSB105-20		Budapest	Hungary	47.5955	19.0692	H1	h1
7	1	T19_01877_B6	BMSB106-20		Budapest	Hungary	47.5955	19.0692	H1	h1
7	1	T19_01877_B7	BMSB107-20		Budapest	Hungary	47.5955	19.0692	H1	h1
7	1	T19_01877_A2	BMSB108-20		Budapest	Hungary	47.4401	19.0433	H1	h1
7	1	T19_01877_A3	BMSB109-20		Budapest	Hungary	47.4401	19.0433	H1	h1
7	1	T19_01877_A10	BMSB110-20		Budapest	Hungary	47.4401	19.0433	H1	h1
7	1	T19_01877_A5	BMSB111-20		Budapest	Hungary	47.4401	19.0433	H3	h3
7	2	T19_01878_B	BMSB112-20	Yangling	Shannxi	China	38.2905	109.749	H22	h3
7	2	T19_01878_I	BMSB113-20	Yangling	Shannxi	China	38.2905	109.749	H22	h3
7	2	T19_01878_D	BMSB114-20	Yangling	Shannxi	China	38.2905	109.749	H3	h3
7	2	T19_01878_E	BMSB115-20	Yangling	Shannxi	China	38.2905	109.749	H33	h3
7	2	T19_01878_F	BMSB116-20	Yangling	Shannxi	China	38.2905	109.749	H33	h3
7	2	T19_01878_G	BMSB117-20	Yangling	Shannxi	China	38.2905	109.749	H33	h3
7	2	T19_01878_J	BMSB118-20	Yangling	Shannxi	China	38.2905	109.749	H33	h3
7	2	T19_01878_C	BMSB119-20	Yangling	Shannxi	China	38.2905	109.749	N1	h3
7	2	T19_01878_M	BMSB120-20	Yangling	Shannxi	China	38.2905	109.749	N30	h3
7	2	T19_01878_A	BMSB121-20	Yangling	Shannxi	China	38.2905	109.749		h3
7	2	T19_01878_N	BMSB122-20	Yangling	Shannxi	China	38.2905	109.749		h3
7	2	T19_01878_K	BMSB123-20	Yangling	Shannxi	China	38.2905	109.749		n18
7	2	T19_01878_H	BMSB124-20	Yangling	Shannxi	China	38.2905	109.749		n6
8	1	T19_01877_C5	BMSB125-20	Peterimajor	Budapest	Hungary	47.3988	19.1493	H1	h1
8	1	T19_01877_C7	BMSB126-20	Peterimajor	Budapest	Hungary	47.3988	19.1493	H1	h1
8	1	T19_01877_C10	BMSB127-20	Peterimajor	Budapest	Hungary	47.3988	19.1493	H1	h1
8	2	T19_01877_D7	BMSB128-20	uj koztemeto	Budapest	Hungary	47.4717	19.1893	H1	h1
8	2	T19_01877_E2	BMSB129-20	Margit_sziget	Budapest	Hungary	47.529	19.0477	H1	h1
8	2	T19_01877_E5	BMSB130-20	Margit_sziget	Budapest	Hungary	47.529	19.0477	H1	h1
8	2	T19_01877_E8	BMSB131-20	Margit_sziget	Budapest	Hungary	47.529	19.0477	H1	h1
8	2	T19_01877_E9	BMSB132-20	Margit_sziget	Budapest	Hungary	47.529	19.0477	H1	h1
8	2	T19_01877_E10	BMSB133-20	Margit_sziget	Budapest	Hungary	47.529	19.0477	H1	h1
8	2	T19_01877_F1	BMSB134-20	Anna_hegyi kilato	Budapest	Hungary	47.4249	18.9248	H1	h1
8	3	T19_01877_F2	BMSB135-20	Anna_hegyi kilato	Budapest	Hungary	47.4249	18.9248	H1	h1
8	3	T19_01877_F3	BMSB136-20	Anna_hegyi kilato	Budapest	Hungary	47.4249	18.9248	H1	h1
8	3	T19_01877_F4	BMSB137-20	Anna_hegyi kilato	Budapest	Hungary	47.4249	18.9248	H1	h1
8	3	T19_01877_F5	BMSB138-20	Anna_hegyi kilato	Budapest	Hungary	47.4249	18.9248	H1	h1
8	3	T19_01877_F6	BMSB139-20	Anna_hegyi kilato	Budapest	Hungary	47.4249	18.9248	H1	h1
8	3	T19_01877_F7	BMSB140-20	Anna_hegyi kilato	Budapest	Hungary	47.4249	18.9248	H1	h1
8	3	T19_01877_F8	BMSB141-20	Anna_hegyi kilato	Budapest	Hungary	47.4249	18.9248	H1	h1
8	3	T19_01877_F9	BMSB142-20	Anna_hegyi kilato	Budapest	Hungary	47.4249	18.9248	H1	h1
8	3	T19_01877_F10	BMSB143-20	Anna_hegyi kilato	Budapest	Hungary	47.4249	18.9248	H1	h1
8	3	T19_01877_G1	BMSB144-20	Vadrozsa utaca	Budapest	Hungary	47.7294	18.9913	H1	h1
8	3	T19_01877_G2	BMSB145-20	Vadrozsa utaca	Budapest	Hungary	47.7294	18.9913	H1	h1
8	3	T19_01877_G3	BMSB146-20	Vadrozsa utaca	Budapest	Hungary	47.7294	18.9913	H1	h1
8	3	T19_01877_G4	BMSB147-20	Vadrozsa utaca	Budapest	Hungary	47.7294	18.9913	H1	h1
8	3	T19_01877_G5	BMSB148-20	Vadrozsa utaca	Budapest	Hungary	47.7294	18.9913	H1	h1
8	3	T19_01877_G6	BMSB149-20	Vadrozsa utaca	Budapest	Hungary	47.7294	18.9913	H1	h1
8	3	T19_01891_01	BMSB150-20		Nagasaki	Japan	32.86	130	N40	h11
8	4	T19_01891_10	BMSB151-20		Mie	Japan	33.88	136.04	N41	h11
8	4	T19_01891_02	BMSB152-20		Saga	Japan	33.31	130.15	H45	h11
8	4	T19_01891_05	BMSB153-20		Saga	Japan	33.31	130.15	H45	h11
8	4	T19_01891_03	BMSB154-20		Saga	Japan	33.31	130.15	N40	h11
8	4	T19_01891_04	BMSB155-20		Saga	Japan	33.31	130.15	N43	h11
8	4	T19_01891_13	BMSB156-20		Shizuoka	Japan	34.98	138.48	N22	h11
8	4	T19_01891_06	BMSB157-20		tokushima	Japan	34.03	134.59	H23	h11
9	1	T19_03525A_3	BMSB158-20		codroipo(UD)	Italy	45.968	12.9783	H1	h1
9	1	T19_03525A_6	BMSB159-20		codroipo(UD)	Italy	45.968	12.9783	H1	h1
9	1	T19_03525A_8	BMSB160-20		codroipo(UD)	Italy	45.968	12.9783	H1	h1
9	2	T19_03525B_7	BMSB161-20	BOSLO FOHTANA	MANTOVA	Italy	45.2	10.74	H1	h1
9	2	T19_03525B_2	BMSB162-20	BOSLO FOHTANA	MANTOVA	Italy	45.2	10.74		h1
9	2	T19_03525B_5	BMSB163-20	BOSLO FOHTANA	MANTOVA	Italy	45.2	10.74		h1
9	2	T19_03525B_8	BMSB164-20	BOSLO FOHTANA	MANTOVA	Italy	45.2	10.74		h1
9	2	T19_03525B_3	BMSB165-20	BOSLO FOHTANA	MANTOVA	Italy	45.2	10.74		h3
9	3	T19_01877_D1	BMSB166-20	uj koztemeto	Budapest	Hungary	47.4717	19.1893	H1	h1
9	3	T19_01877_D2	BMSB167-20	uj koztemeto	Budapest	Hungary	47.4717	19.1893	H1	h1
9	3	T19_01877_D3	BMSB168-20	uj koztemeto	Budapest	Hungary	47.4717	19.1893	H1	h1
9	3	T19_01877_D4	BMSB169-20	uj koztemeto	Budapest	Hungary	47.4717	19.1893	H1	h1
9	3	T19_01877_D5	BMSB170-20	uj koztemeto	Budapest	Hungary	47.4717	19.1893	H1	h1
9	3	T19_01877_D6	BMSB171-20	uj koztemeto	Budapest	Hungary	47.4717	19.1893	H1	h1
9	3	T19_01877_D8	BMSB172-20	uj koztemeto	Budapest	Hungary	47.4717	19.1893	H1	h1
9	3	T19_01877_D9	BMSB173-20	uj koztemeto	Budapest	Hungary	47.4717	19.1893	H1	h1
9	3	T19_01877_D10	BMSB174-20	uj koztemeto	Budapest	Hungary	47.4717	19.1893	H1	h1
9	4	T19_01877_A4	BMSB175-20	Savoya Park	Budapest	Hungary	47.4401	19.0433	H1	h1
9	4	T19_01877_A6	BMSB176-20	Savoya Park	Budapest	Hungary	47.4401	19.0433	H1	h1
9	4	T19_01877_A7	BMSB177-20	Savoya Park	Budapest	Hungary	47.4401	19.0433	H1	h1
9	4	T19_01877_A8	BMSB178-20	Savoya Park	Budapest	Hungary	47.4401	19.0433	H1	h1
9	4	T19_01877_A9	BMSB179-20	Savoya Park	Budapest	Hungary	47.4401	19.0433	H1	h1
9	4	T19_01877_A1	BMSB180-20	Savoya Park	Budapest	Hungary	47.4401	19.0433	H3	h3
9	5	T19_01877_B9	BMSB181-20	Kossuth Udulo part	Budapest	Hungary	47.5955	19.0692	H1	h1
9	5	T19_01877_C1	BMSB182-20	Peterimajor	Budapest	Hungary	47.3988	19.1493	H1	h1
9	5	T19_01877_C3	BMSB183-20	Peterimajor	Budapest	Hungary	47.3988	19.1493	H1	h1
9	5	T19_01877_C4	BMSB184-20	Peterimajor	Budapest	Hungary	47.3988	19.1493	H1	h1
9	5	T19_01877_C6	BMSB185-20	Peterimajor	Budapest	Hungary	47.3988	19.1493	H1	h1
9	5	T19_01877_C8	BMSB186-20	Peterimajor	Budapest	Hungary	47.3988	19.1493	H1	h1
9	5	T19_01877_C9	BMSB187-20	Peterimajor	Budapest	Hungary	47.3988	19.1493	H1	h1
9	6	T19_01877_E1	BMSB188-20	Margit_sziget	Budapest	Hungary	47.529	19.0477	H1	h1
9	6	T19_01877_E3	BMSB189-20	Margit_sziget	Budapest	Hungary	47.529	19.0477	H1	h1
9	6	T19_01877_E4	BMSB190-20	Margit_sziget	Budapest	Hungary	47.529	19.0477	H1	h1
9	6	T19_01877_E6	BMSB191-20	Margit_sziget	Budapest	Hungary	47.529	19.0477	H1	h1
9	6	T19_01877_E7	BMSB192-20	Margit_sziget	Budapest	Hungary	47.529	19.0477	H1	h1
10	1	T19_03541_H	BMSB193-20	conowingo	maryland	USA	39.3	-77.44	H1	h1
10	2	T19_04966_A	BMSB194-20		Eki	Georgia	42.3491	42.1107	H1	h1
10	2	T19_04966_B	BMSB195-20		Eki	Georgia	42.3491	42.1107	H1	h1
10	2	T19_04966_C	BMSB196-20		Eki	Georgia	42.3491	42.1107	H1	h1
10	2	T19_04966_E	BMSB197-20		Eki	Georgia	42.3491	42.1107	H1	h1
10	2	T19_04966_F	BMSB198-20		Eki	Georgia	42.3491	42.1107	H1	h1
10	2	T19_04966_G	BMSB199-20		Eki	Georgia	42.3491	42.1107	H1	h1
10	2	T19_04966_D	BMSB200-20		Eki	Georgia	42.3491	42.1107		h1
10	2	T19_03541_A	BMSB201-20	conowingo	maryland	USA	39.3	-77.44	H1	h1
10	2	T19_03541_B	BMSB202-20	conowingo	maryland	USA	39.3	-77.44	H1	h1
10	2	T19_03541_C	BMSB203-20	conowingo	maryland	USA	39.3	-77.44	H1	h1
10	2	T19_03541_D	BMSB204-20	conowingo	maryland	USA	39.3	-77.44	H1	h1
10	2	T19_03541_E	BMSB205-20	conowingo	maryland	USA	39.3	-77.44	H1	h1
10	2	T19_03541_F	BMSB206-20	conowingo	maryland	USA	39.3	-77.44	H1	h1
10	2	T19_03541_G	BMSB207-20	conowingo	maryland	USA	39.3	-77.44	H1	h1
10	2	T19_03541_I	BMSB208-20	conowingo	maryland	USA	39.3	-77.44	H1	h1
10	3	T19_04966_1A	BMSB209-20		Eki	Georgia	42.3491	42.1107	H1	h1
10	3	T19_04966_2A	BMSB210-20		Eki	Georgia	42.3491	42.1107	H1	h1
10	3	T19_04966_3A	BMSB211-20		Eki	Georgia	42.3491	42.1107	H1	h1
10	3	T19_04966_4A	BMSB212-20		Eki	Georgia	42.3491	42.1107	H1	h1
10	4	T19_04966_6	BMSB213-20		Eki	Georgia	42.3491	42.1107	H1	h1
10	4	T19_04966_7	BMSB214-20		Eki	Georgia	42.3491	42.1107	H1	h1
10	4	T19_04966_8	BMSB215-20		Eki	Georgia	42.3491	42.1107	H1	h1
10	4	T19_04966_9	BMSB216-20		Eki	Georgia	42.3491	42.1107	H1	h1
10	4	T19_04966_10	BMSB217-20		Eki	Georgia	42.3491	42.1107	H1	h1
10	4	T19_04966_11	BMSB218-20		Eki	Georgia	42.3491	42.1107	H1	h1
10	4	T19_04966_12	BMSB219-20		Eki	Georgia	42.3491	42.1107	H1	h1
10	4	T19_04966_14	BMSB220-20		Eki	Georgia	42.3491	42.1107	H1	h1
10	4	T19_04966_15	BMSB221-20		Eki	Georgia	42.3491	42.1107	H1	h1
10	4	T19_04966_16	BMSB222-20		Eki	Georgia	42.3491	42.1107	H1	h1
10	4	T19_04966_17	BMSB223-20		Eki	Georgia	42.3491	42.1107	H1	h1
10	4	T19_04966_18	BMSB224-20		Eki	Georgia	42.3491	42.1107	H1	h1
10	4	T19_04966_19	BMSB225-20		Eki	Georgia	42.3491	42.1107	H1	h1
10	4	T19_04966_20	BMSB226-20		Eki	Georgia	42.3491	42.1107	H1	h1
10	4	T19_04966_5	BMSB227-20		Eki	Georgia	42.3491	42.1107		h1
10	5	T19_05259_D	BMSB228-20		Shannxi	China	38.2905	109.749	H22	h3
10	5	T19_05259_A	BMSB229-20		Shannxi	China	38.2905	109.749		h3
10	5	T19_04966_21	BMSB230-20		Eki	Georgia	42.3491	42.1107	H1	h1
10	5	T19_04966_22	BMSB231-20		Eki	Georgia	42.3491	42.1107	H1	h1
10	5	T19_04966_23	BMSB232-20		Eki	Georgia	42.3491	42.1107	H1	h1
10	5	T19_04966_24	BMSB233-20		Eki	Georgia	42.3491	42.1107	H1	h1
10	5	T19_05225_42	BMSB234-20		Ibaraki	Japan	36.28	140.32	H45	h11
10	5	T19_05225_43	BMSB235-20		Ibaraki	Japan	36.28	140.32	H45	h11
11	1	T19_05266_G1	BMSB236-20		Samegrelo_Zemo Svaneti	Georgia	42.38	41.63	H1	h1
11	1	T19_05266_G2	BMSB237-20		Samegrelo_Zemo Svaneti	Georgia	42.38	41.63	H1	h1
11	1	T19_05266_G3	BMSB238-20		Samegrelo_Zemo Svaneti	Georgia	42.38	41.63	H1	h1
11	1	T19_05266_4	BMSB239-20	szeged	szeged	Hungary	46.25	20.14	H1	h1
11	1	T19_05266_15	BMSB240-20	szeged	szeged	Hungary	46.25	20.14	H3	h3
11	1	T19_05266_5	BMSB241-20	szeged	szeged	Hungary	46.25	20.14	H1
11	1	T19_05266_I1	BMSB242-20		codroipo(UD)	Italy	45.968	12.9783	H1	h1
11	1	T19_05266_I2	BMSB243-20	Lombardy	MANTOVA	Italy	45.12	10.44	H1	h1
11	1	T19_05266_I3	BMSB244-20		Trentino_Alto	Italy	46.11	11.8	H3	h3
11	1	T19_05225_67	BMSB245-20		Akita	Japan	39.31	140.65	H39	h18
11	1	T19_05225_66	BMSB246-20		Akita	Japan	39.31	140.65	N24
11	1	T19_05225_65	BMSB247-20		Yamanashi	Japan	35.66	138.42	N22	h11
11	1	T19_05266_T1	BMSB248-20		Arhavi	Turkey	41.33	41.29	H1	h1
11	1	T19_05266_T2	BMSB249-20		Arhavi	Turkey	41.33	41.29	H1	h1
11	1	T19_05266_T3	BMSB250-20		Arhavi	Turkey	41.33	41.29	H1	h1
11	1	T19_03840_M1	BMSB251-20	conowingo	maryland	USA	39.3	-77.44	H1	h1
11	1	T19_03840_W1	BMSB252-20		west virginia	USA	39.24	-77.81	H1	h1
11	2	T19_05225_18	BMSB253-20	Tateyama C.	Chiba	Japan	34.99	139.9	N41	h11
11	2	T19_05225_17	BMSB254-20	Tateyama C.	Chiba	Japan	34.99	139.9	N45	h11
11	2	T19_05225_20	BMSB255-20	Hakusan C.	Ishikawa	Japan	36.51	136.56	H23	h11
11	2	T19_05225_19	BMSB256-20	Hakusan C.	Ishikawa	Japan	36.51	136.56	N21	h11
11	2	T19_05225_1	BMSB257-20	Kawasaki C.	Kanagawa	Japan	35.61	139.55	H41	h15
11	2	T19_05225_2	BMSB258-20	Kawasaki C.	Kanagawa	Japan	35.61	139.55	H41	h17
11	2	T19_05225_3	BMSB259-20	Kawasaki C.	Kanagawa	Japan	35.61	139.55	H45	n11
11	2	T19_05225_5	BMSB260-20	Kumano C.	Mie	Japan	33.88	136.04	H23	h11
11	2	T19_05225_4	BMSB261-20	Kumano C.	Mie	Japan	33.88	136.04	H45	h11
11	2	T19_05225_6	BMSB262-20	Kumano C.	Mie	Japan	33.88	136.04	N43	h11
11	2	T19_05225_13	BMSB263-20	Shizuoka C.	Shizuoka	Japan	34.98	138.48	H23	h11
11	2	T19_05225_14	BMSB264-20	Shizuoka C.	Shizuoka	Japan	34.98	138.48	N36	h11
11	2	T19_05225_12	BMSB265-20	Shizuoka C.	Shizuoka	Japan	34.98	138.48		h11
11	2	T19_05225_15	BMSB266-20	Shizuoka C.	Shizuoka	Japan	34.98	138.48	H39	h18
11	2	T19_05225_11	BMSB267-20	Shizuoka C.	Shizuoka	Japan	34.98	138.48	H23	n8
11	2	T19_05225_16	BMSB268-20	Shizuoka C.	Shizuoka	Japan	34.98	138.48	H45
11	3	T19_05225_22	BMSB269-20	Kaizu C.	Gifu	Japan	35.23	136.58	H45	h11
11	3	T19_05225_21	BMSB270-20	Kaizu C.	Gifu	Japan	35.23	136.58		h11
11	3	T19_05225_29	BMSB271-20	Kyotamab T.	Kyoto	Japan	35.26	135.4	H23	h11
11	3	T19_05225_30	BMSB272-20	Kyotamab T.	Kyoto	Japan	35.26	135.4	H27	h11
11	3	T19_05225_27	BMSB273-20	Kyotamab T.	Kyoto	Japan	35.26	135.4	H45	h11
11	3	T19_05225_26	BMSB274-20	Kyotamab T.	Kyoto	Japan	35.26	135.4	N22	h11
11	3	T19_05225_28	BMSB275-20	Kyotamab T.	Kyoto	Japan	35.26	135.4	N22	h11
11	3	T19_05225_31	BMSB276-20	Kyotamab T.	Kyoto	Japan	35.26	135.4	N22	h11
11	3	T19_05225_32	BMSB277-20	Kyotamab T.	Kyoto	Japan	35.26	135.4	N22	h11
11	3	T19_05225_7	BMSB278-20	Kumano C.	Mie	Japan	33.88	136.04	H45	h11
11	3	T19_05225_23	BMSB279-20	Natori C.	Miyagi	Japan	38.18	140.85	H27	h11
11	3	T19_05225_24	BMSB280-20	Natori C.	Miyagi	Japan	38.18	140.85	N37	h11
11	3	T19_05225_25	BMSB281-20	Natori C.	Miyagi	Japan	38.18	140.85	N34	n12
11	3	T19_05225_8	BMSB282-20	Ogi C.	Saga	Japan	33.3	130.18	H23	h11
11	3	T19_05225_10	BMSB283-20	Ogi C.	Saga	Japan	33.3	130.18	H23	h11
11	3	T19_05225_9	BMSB284-20	Ogi C.	Saga	Japan	33.3	130.18	N40	h11
11	4	T19_05225_40	BMSB285-20	Iwate C.	Iwate	Japan	39.75	141.14	H43	h11
11	4	T19_05225_39	BMSB286-20	Iwate C.	Iwate	Japan	39.75	141.14	N46	h11
11	4	T19_05225_36	BMSB287-20	Iwate C.	Iwate	Japan	39.96	141.14		h11
11	4	T19_05225_37	BMSB288-20	Iwate C.	Iwate	Japan	39.75	141.14	N12	n13
11	4	T19_05225_38	BMSB289-20	Iwate C.	Iwate	Japan	39.75	141.14	H40	n2
11	4	T19_05225_50	BMSB290-20	Minamisatsuma C.	Kagoshima	Japan	31.42	130.29	N13	h11
11	4	T19_05225_53	BMSB291-20	Minamisatsuma C.	Kagoshima	Japan	31.42	130.29	N39	h11
11	4	T19_05225_46	BMSB292-20	Hioki C.	Kagoshima	Japan	31.51	130.35	N40	h11
11	4	T19_05225_47	BMSB293-20	Hioki C.	Kagoshima	Japan	31.51	130.35	N40	h11
11	4	T19_05225_48	BMSB294-20	Hioki C.	Kagoshima	Japan	31.51	130.35	N40	h11
11	4	T19_05225_51	BMSB295-20	Minamisatsuma C.	Kagoshima	Japan	31.42	130.29		h11
11	4	T19_05225_49	BMSB296-20	Minamisatsuma C.	Kagoshima	Japan	31.42	130.29	N38
11	4	T19_05225_52	BMSB297-20	Minamisatsuma C.	Kagoshima	Japan	31.42	130.29	N39
11	4	T19_05225_33	BMSB298-20	Kyotamab T.	Kyoto	Japan	35.26	135.4	H23	h11
11	4	T19_05225_35	BMSB299-20	Kyotamab T.	Kyoto	Japan	35.26	135.4	H43	h11
11	4	T19_05225_34	BMSB300-20	Kyotamab T.	Kyoto	Japan	35.26	135.4	N22	h11
12	1	T19_05592_2	BMSB301-20	Yangling	Shannxi	China	34.28	108.04		n22
12	1	T19_05225_70	BMSB302-20	Akita C.	Akita	Japan	39.62	140.16	H41	h16
12	1	T19_05225_60	BMSB303-20	Minamialps C.	Yamanashi	Japan	35.66	138.42	H45	h11
12	1	T19_05225_61	BMSB304-20	Minamialps C.	Yamanashi	Japan	35.66	138.42	N14	h11
12	1	T19_05225_59	BMSB305-20	Minamialps C.	Yamanashi	Japan	35.66	138.42	N16	h11
12	1	T19_05225_54	BMSB306-20	Minamialps C.	Yamanashi	Japan	35.66	138.42	N22	h11
12	1	T19_05225_64	BMSB307-20	Minamialps C.	Yamanashi	Japan	35.66	138.42	N22	h11
12	1	T19_05225_58	BMSB308-20	Minamialps C.	Yamanashi	Japan	35.66	138.42	N26	h11
12	1	T19_05225_63	BMSB309-20	Minamialps C.	Yamanashi	Japan	35.66	138.42	N27	h11
12	1	T19_05225_55	BMSB310-20	Minamialps C.	Yamanashi	Japan	35.66	138.42	N35	h11
12	1	T19_05225_62	BMSB311-20	Minamialps C.	Yamanashi	Japan	35.66	138.42	N25	h18
12	1	T19_05225_57	BMSB312-20	Minamialps C.	Yamanashi	Japan	35.66	138.42	N15	n13
12	1	T19_05225_56	BMSB313-20	Minamialps C.	Yamanashi	Japan	35.66	138.42	N22	n14
12	2	T19_05592_5	BMSB314-20	Yangling	Shannxi	China	34.28	108.04	H1	h1
12	2	T19_05592_6	BMSB315-20	Yangling	Shannxi	China	34.28	108.04	H22	n23
12	2	T19_03840_WV1	BMSB316-20		west virginia	USA	39.24	-77.81	H1	h1
12	2	T19_03840_WV2	BMSB317-20		west virginia	USA	39.24	-77.81	H1	h1
12	2	T19_03840_WV3	BMSB318-20		west virginia	USA	39.24	-77.81	H1	h1
12	2	T19_03840_WV4	BMSB319-20		west virginia	USA	39.24	-77.81	H1	h1
12	2	T19_03840_WV5	BMSB320-20		west virginia	USA	39.24	-77.81	H1	h1
12	2	T19_03840_WV6	BMSB321-20		west virginia	USA	39.24	-77.81	H1	h1
12	2	T19_03840_WV7	BMSB322-20		west virginia	USA	39.24	-77.81	H1	h1
12	2	T19_03840_WV8	BMSB323-20		west virginia	USA	39.24	-77.81	H1	h1
12	3	T18_02111_1	BMSB324-20	langfang	Hebei	China	39.5	116.7	H1	h1
12	3	T18_02111_2	BMSB325-20	langfang	Hebei	China	39.5	116.7	H1	h1
12	3	T18_02111_3	BMSB326-20	langfang	Hebei	China	39.5	116.7	H1	h1
12	3	T18_02109_1	BMSB327-20	Changchun	jilin	China	43.85	125.32	N6	h3
12	3	T18_02109_2	BMSB328-20	Changchun	jilin	China	43.85	125.32	N6	h3
12	3	T18_02109_3	BMSB329-20	Changchun	jilin	China	43.85	125.32	H22	n10
12	3	T19_03840_MD4	BMSB330-20		maryland	USA	39.3	-77.81	H1	h1
12	3	T19_03840_MD5	BMSB331-20		maryland	USA	39.3	-77.81	H1	h1
12	3	T19_03840_MD6	BMSB332-20		maryland	USA	39.3	-77.81	H1	h1
12	3	T19_03840_MD7	BMSB333-20		maryland	USA	39.3	-77.81	H1	h1
12	3	T19_03840_MD8	BMSB334-20		maryland	USA	39.3	-77.81	H1	h1
12	3	T19_03840_MD3	BMSB335-20		maryland	USA	39.3	-77.81		h1
13	1	batch4_012	BMSB336-20	Langyashan	Anhui	China	32.28	118.29	H22	h3
13	1	batch4_009	BMSB337-20	Langyashan	Anhui	China	32.28	118.29	H2	h4
13	1	batch4_010	BMSB338-20	Langyashan	Anhui	China	32.28	118.29	H2	h4
13	1	batch4_013	BMSB339-20	Langyashan	Anhui	China	32.28	118.29	H2	h4
13	1	batch4_011	BMSB340-20	Langyashan	Anhui	China	32.28	118.29	N28	h4
13	1	batch4_014	BMSB341-20	Langyashan	Anhui	China	32.28	118.29	H2
13	1	batch4_015	BMSB342-20	Beijing	Beijing	China	39.9075	116.397	H1	h1
13	1	batch4_016	BMSB343-20	Beijing	Beijing	China	39.9075	116.397	H3	h3
13	1	batch4_001	BMSB344-20	Guiyang	Guizhou	China	26.63	106.63	N8	n15
13	1	batch4_008	BMSB345-20	wuzhishan	Hainan	China	18.79	109.51	H2	h4
13	1	batch4_002	BMSB346-20	wuzhishan	Hainan	China	18.79	109.51	N3	n3
13	1	batch4_003	BMSB347-20	wuzhishan	Hainan	China	18.79	109.51	N5	n3
13	1	batch4_004	BMSB348-20	wuzhishan	Hainan	China	18.79	109.51	N4	n4
13	1	batch4_005	BMSB349-20	wuzhishan	Hainan	China	18.79	109.51	N5	n5
13	1	batch4_006	BMSB350-20	wuzhishan	Hainan	China	18.79	109.51	N5	n5
13	1	batch4_007	BMSB351-20	wuzhishan	Hainan	China	18.79	109.51	N5	n5
13	2	batch4_017	BMSB352-20	Beijing	Beijing	China	39.9075	116.397	H1	h1
13	2	batch4_018	BMSB353-20	Beijing	Beijing	China	39.9075	116.397	H1	h1
13	2	batch4_019	BMSB354-20	Beijing	Beijing	China	39.9075	116.397	H1	h1
13	2	batch4_020	BMSB355-20	Beijing	Beijing	China	39.9075	116.397	H1	h1
13	2	batch4_022	BMSB356-20	Beijing	Beijing	China	39.9075	116.397	H1	h1
13	2	batch4_024	BMSB357-20	Beijing	Beijing	China	39.9075	116.397	H1	h1
13	2	batch4_025	BMSB358-20	Beijing	Beijing	China	39.9075	116.397	H1	h1
13	2	batch4_026	BMSB359-20	Beijing	Beijing	China	39.9075	116.397	H22	h3
13	2	batch4_023	BMSB360-20	Beijing	Beijing	China	39.9075	116.397	H3	h5
13	2	batch4_021	BMSB361-20	Beijing	Beijing	China	39.9075	116.397	H1	n1
13	2	batch4_029	BMSB362-20	Yangling	Shannxi	China	34.28	108.04	H22	h3
13	2	batch4_030	BMSB363-20	Yangling	Shannxi	China	34.28	108.04	H22	h3
13	2	batch4_031	BMSB364-20	Yangling	Shannxi	China	34.28	108.04	H3	h3
13	2	batch4_028	BMSB365-20	Yangling	Shannxi	China	34.28	108.04	H33	h3
13	2	batch4_032	BMSB366-20	Yangling	Shannxi	China	34.28	108.04	H33	h3
13	2	batch4_027	BMSB367-20	Yangling	Shannxi	China	34.28	108.04	N6	n17
13	3	batch4_035	BMSB368-20	Yangling	Shannxi	China	34.28	108.04	H22	h3
13	3	batch4_045	BMSB369-20	Yangling	Shannxi	China	34.28	108.04	H22	h3
13	3	batch4_041	BMSB370-20	Yangling	Shannxi	China	34.28	108.04	H3	h3
13	3	batch4_033	BMSB371-20	Yangling	Shannxi	China	34.28	108.04	H33	h3
13	3	batch4_038	BMSB372-20	Yangling	Shannxi	China	34.28	108.04	H33	h3
13	3	batch4_040	BMSB373-20	Yangling	Shannxi	China	34.28	108.04	H33	h3
13	3	batch4_042	BMSB374-20	Yangling	Shannxi	China	34.28	108.04	H33	h3
13	3	batch4_043	BMSB375-20	Yangling	Shannxi	China	34.28	108.04	H33	h3
13	3	batch4_044	BMSB376-20	Yangling	Shannxi	China	34.28	108.04	H33	h3
13	3	batch4_046	BMSB377-20	Yangling	Shannxi	China	34.28	108.04	H33	h3
13	3	batch4_048	BMSB378-20	Yangling	Shannxi	China	34.28	108.04	H33	h3
13	3	batch4_047	BMSB379-20	Yangling	Shannxi	China	34.28	108.04		h3
13	3	batch4_034	BMSB380-20	Yangling	Shannxi	China	34.28	108.04	N6	n17
13	3	batch4_036	BMSB381-20	Yangling	Shannxi	China	34.28	108.04	N9	n18
13	3	batch4_037	BMSB382-20	Yangling	Shannxi	China	34.28	108.04	H33
13	3	batch4_039	BMSB383-20	Yangling	Shannxi	China	34.28	108.04	N29
13	4	batch4_054	BMSB384-20	Gadnergasse	Vienna	Austria	48.1403	16.4296	H1	h1
13	4	batch4_056	BMSB385-20	Gadnergasse	Vienna	Austria	48.1403	16.4296	H1	h1
13	4	batch4_057	BMSB386-20	Gadnergasse	Vienna	Austria	48.1403	16.4296	H1	h1
13	4	batch4_049	BMSB387-20	Gadnergasse	Vienna	Austria	48.1403	16.4296	H8	h11
13	4	batch4_052	BMSB388-20	Gadnergasse	Vienna	Austria	48.1403	16.4296	H8	h11
13	4	batch4_050	BMSB389-20	Gadnergasse	Vienna	Austria	48.1403	16.4296	H3	h3
13	4	batch4_051	BMSB390-20	Gadnergasse	Vienna	Austria	48.1403	16.4296	H3	h3
13	4	batch4_053	BMSB391-20	Gadnergasse	Vienna	Austria	48.1403	16.4296	H3	h3
13	4	batch4_055	BMSB392-20	Gadnergasse	Vienna	Austria	48.1403	16.4296	H3	h3
13	4	batch4_058	BMSB393-20	Gadnergasse	Vienna	Austria	48.1403	16.4296	H3	h3
13	4	batch4_059	BMSB394-20	Gadnergasse	Vienna	Austria	48.1403	16.4296	H3	h3
13	4	batch4_063	BMSB395-20	Gadnergasse	Vienna	Austria	48.1403	16.4296	H3	h3
13	4	batch4_064	BMSB396-20	Gadnergasse	Vienna	Austria	48.1403	16.4296	H3	h3
13	4	batch4_060	BMSB397-20	Gadnergasse	Vienna	Austria	48.1403	16.4296	H48	h3
13	4	batch4_062	BMSB398-20	Gadnergasse	Vienna	Austria	48.1403	16.4296	H48	h3
13	4	batch4_061	BMSB399-20	Gadnergasse	Vienna	Austria	48.1403	16.4296	H1
13	5	batch4_067	BMSB400-20	Tivoli park	Ljubljana	Slovenia	46.05	14.49	H1	h1
13	5	batch4_068	BMSB401-20	Tivoli park	Ljubljana	Slovenia	46.05	14.49	H1	h1
13	5	batch4_069	BMSB402-20	Tivoli park	Ljubljana	Slovenia	46.05	14.49	H1	h1
13	5	batch4_070	BMSB403-20	Tivoli park	Ljubljana	Slovenia	46.05	14.49	H1	h1
13	5	batch4_072	BMSB404-20	Tivoli park	Ljubljana	Slovenia	46.05	14.49	H1	h1
13	5	batch4_073	BMSB405-20	Tivoli park	Ljubljana	Slovenia	46.05	14.49	H1	h1
13	5	batch4_076	BMSB406-20	Tivoli park	Ljubljana	Slovenia	46.05	14.49	H1	h1
13	5	batch4_077	BMSB407-20	Tivoli park	Ljubljana	Slovenia	46.05	14.49	H1	h1
13	5	batch4_078	BMSB408-20	Tivoli park	Ljubljana	Slovenia	46.05	14.49	H1	h1
13	5	batch4_080	BMSB409-20	Tivoli park	Ljubljana	Slovenia	46.05	14.49	H1	h1
13	5	batch4_066	BMSB410-20	Tivoli park	Ljubljana	Slovenia	46.05	14.49	H3	h3
13	5	batch4_071	BMSB411-20	Tivoli park	Ljubljana	Slovenia	46.05	14.49	H3	h3
13	5	batch4_075	BMSB412-20	Tivoli park	Ljubljana	Slovenia	46.05	14.49	H3	h3
13	5	batch4_079	BMSB413-20	Tivoli park	Ljubljana	Slovenia	46.05	14.49	H3	h3
13	5	batch4_065	BMSB414-20	Tivoli park	Ljubljana	Slovenia	46.05	14.49	N47	h3
13	5	batch4_074	BMSB415-20	Tivoli park	Ljubljana	Slovenia	46.05	14.49	H1
14	1	batch4_092	BMSB416-20		Senta	Serbia	45.93	20.08	H1	h1
14	1	batch4_093	BMSB417-20		Senta	Serbia	45.93	20.08	H1	h1
14	1	batch4_095	BMSB418-20		Senta	Serbia	45.93	20.08	H1	h1
14	1	batch4_091	BMSB419-20		Senta	Serbia	45.93	20.08	H3	h3
14	1	batch4_096	BMSB420-20		Senta	Serbia	45.93	20.08	H3	h3
14	1	batch4_094	BMSB421-20		Senta	Serbia	45.93	20.08	H1
14	1	batch4_081	BMSB422-20		Arhavi	Turkey	41.33	41.29	H1	h1
14	1	batch4_084	BMSB423-20		Arhavi	Turkey	41.33	41.29	H1	h1
14	1	batch4_085	BMSB424-20		Arhavi	Turkey	41.33	41.29	H1	h1
14	1	batch4_086	BMSB425-20		Arhavi	Turkey	41.33	41.29	H1	h1
14	1	batch4_087	BMSB426-20		Arhavi	Turkey	41.33	41.29	H1	h1
14	1	batch4_088	BMSB427-20		Arhavi	Turkey	41.33	41.29	H1	h1
14	1	batch4_089	BMSB428-20		Arhavi	Turkey	41.33	41.29	H1	h1
14	1	batch4_090	BMSB429-20		Arhavi	Turkey	41.33	41.29	H1	h1
14	1	batch4_082	BMSB430-20		Arhavi	Turkey	41.33	41.29		h1
14	1	batch4_083	BMSB431-20		Arhavi	Turkey	41.33	41.29		h1
14	2	batch4_101	BMSB432-20		Szombathely	Hungary	47.25	16.62	H1	h1
14	2	batch4_102	BMSB433-20		Szombathely	Hungary	47.25	16.62	H1	h1
14	2	batch4_103	BMSB434-20		Szombathely	Hungary	47.25	16.62	H1	h1
14	2	batch4_105	BMSB435-20		Szombathely	Hungary	47.25	16.62	H1	h1
14	2	batch4_106	BMSB436-20		Szombathely	Hungary	47.25	16.62	H1	h1
14	2	batch4_108	BMSB437-20		Szombathely	Hungary	47.25	16.62	H1	h1
14	2	batch4_109	BMSB438-20		Szombathely	Hungary	47.25	16.62	H1	h1
14	2	batch4_111	BMSB439-20		Szombathely	Hungary	47.25	16.62	H1	h1
14	2	batch4_112	BMSB440-20		Szombathely	Hungary	47.25	16.62	H1	h1
14	2	batch4_107	BMSB441-20		Szombathely	Hungary	47.25	16.62	H41	h15
14	2	batch4_110	BMSB442-20		Szombathely	Hungary	47.25	16.62	H3	h3
14	2	batch4_104	BMSB443-20		Szombathely	Hungary	47.25	16.62	H3
14	2	batch4_098	BMSB444-20		Senta	Serbia	45.93	20.08	H1	h1
14	2	batch4_097	BMSB445-20		Senta	Serbia	45.93	20.08	H3	h3
14	2	batch4_099	BMSB446-20		Senta	Serbia	45.93	20.08	H3	h3
14	2	batch4_100	BMSB447-20		Senta	Serbia	45.93	20.08	H3	h3
14	3	batch4_113	BMSB448-20		Debrecen	Hungary	47.54	21.57	H1	h1
14	3	batch4_114	BMSB449-20		Debrecen	Hungary	47.54	21.57	H1	h1
14	3	batch4_115	BMSB450-20		Debrecen	Hungary	47.54	21.57	H1	h1
14	3	batch4_116	BMSB451-20		Debrecen	Hungary	47.54	21.57	H1	h1
14	3	batch4_117	BMSB452-20		Debrecen	Hungary	47.54	21.57	H1	h1
14	3	batch4_118	BMSB453-20		Debrecen	Hungary	47.54	21.57	H1	h1
14	3	batch4_119	BMSB454-20		Debrecen	Hungary	47.54	21.57	H1	h1
14	3	batch4_120	BMSB455-20		Debrecen	Hungary	47.54	21.57	H1	h1
14	3	batch4_121	BMSB456-20		Debrecen	Hungary	47.54	21.57	H1	h1
14	3	batch4_122	BMSB457-20		Debrecen	Hungary	47.54	21.57	H1	h1
14	3	batch4_123	BMSB458-20		Pecs	Hungary	46.08	18.26	H1	h1
14	3	batch4_124	BMSB459-20		Pecs	Hungary	46.08	18.26	H1	h1
14	3	batch4_125	BMSB460-20		Pecs	Hungary	46.08	18.26	H1	h1
14	3	batch4_126	BMSB461-20		Pecs	Hungary	46.08	18.26	H1	h1
14	3	batch4_127	BMSB462-20		Pecs	Hungary	46.08	18.26	H1	h1
14	3	batch4_128	BMSB463-20		Pecs	Hungary	46.08	18.26	H1	h1
