# Supplementary material for: Genetic diversity analysis of brown marmorated stink bug, Halyomorpha halys based on mitochondrial COI and COII haplotypes
Source: BMC Genom Data. 2021 Feb 15;22:7. doi: 10.1186/s12863-021-00961-8 (PMC7885415; doi:10.1186/s12863-021-00961-8)
Supplement: Supplementary file 3 — Additional file 3. FST values of all the BMSB populations. [file 12863_2021_961_MOESM3_ESM.xlsx]

## Sheet: Fst
FST
	Austria	Chile	Anhui_CN	Beijing_CN	Guizhou_CN	Hainan_CN	Hebei_CN	Jilin_CN	Shannxi_CN	Shanxi_CN	Romania	Serbia	Slovenia	Turkey	USA	Georgia	Hungary	Italy	Akita_JP	Chiba_JP	Gifu_JP	Ibaraki_JP	Ishikawa_JP	Iwate_JP	Kagoshima_JP	Kanagawa_JP	Kyoto_JP	Mie_JP	Miyagi_JP	Nagasaki_JP	Saga_JP	Shizuoka_JP	Tokushima_JP	Yamanashi_JP
Austria	0
Chile	0.59516	0
Anhui_CN	0.45006	0.94228	0
Beijing_CN	0.27547	0.1076	0.70305	0
Guizhou_CN	0.54069	0.95789	0.7931	0.625	0
Hainan_CN	0.61188	0.9096	0.63394	0.76595	0.64103	0
Hebei_CN	0.21324	0.30555	0.59169	0.03169	0.37815	0.65223	0
Jilin_CN	0.375	0.93183	0.53977	0.66194	0.55556	0.53497	0.44204	0
Shannxi_CN	0.2716	0.69591	0.39974	0.51273	0.56157	0.61469	0.44697	0.28101	0
Shanxi_CN	0.3391	0.84	0.56522	0.56281	0.59184	0.64109	0.44513	0.45758	0.05051	0
Romania	0.5898	-0.01001	0.95881	0.12875	1	0.90482	0.31253	0.94822	0.68454	0.8426	0
Serbia	0.03534	0.60928	0.68988	0.08774	0.72973	0.70746	0.09421	0.60629	0.3923	0.49724	0.66734	0
Slovenia	0.17933	0.24589	0.69793	-0.01447	0.65025	0.74052	0.04045	0.64117	0.47905	0.53952	0.28203	-0.00025	0
Turkey	0.47821	-0.04175	0.92568	0.07154	1	0.84299	0.17213	0.90038	0.62074	0.75487	0	0.53467	0.1802	0
USA	0.59681	-0.00854	0.96028	0.1324	1	0.90784	0.32162	0.95021	0.68879	0.84713	0	0.67494	0.28884	0	0
Georgia	0.63967	0	0.96824	0.15592	1	0.92456	0.37845	0.96076	0.71552	0.87276	0	0.71967	0.33242	0	0	0
Hungary	0.72542	-0.01481	0.94549	0.18929	0.93518	0.94386	0.44037	0.93996	0.79634	0.88808	-0.01917	0.6728	0.36055	-0.04541	-0.01815	-0.01274	0
Italy	0.54478	-0.03707	0.92795	0.0799	0.94595	0.88954	0.24649	0.91364	0.66551	0.80781	-0.00181	0.54763	0.19615	-0.03777	0	0.01092	-0.01599	0
Akita_JP	0.68613	0.97775	0.82347	0.83775	0.8	0.50482	0.72239	0.66834	0.64841	0.68627	0.98985	0.84359	0.83391	0.97893	0.99027	0.99245	0.97414	0.97145	0
Chiba_JP	0.58454	0.96734	0.74359	0.79012	0.64706	0.48726	0.65058	0.52229	0.52245	0.55963	0.98094	0.7821	0.78176	0.96071	0.98173	0.98581	0.96592	0.95809	0.44444	0
Gifu_JP	0.54069	0.9814	0.7931	0.79545	1	0.43089	0.63547	0.5	0.4895	0.54887	1	0.81132	0.78869	1	1	1	0.97127	0.9759	0.5	-0.2	0
Ibaraki_JP	0.60774	0.98207	0.83849	0.81162	1	0.55128	0.69903	0.67568	0.55713	0.63247	1	0.83758	0.81086	1	1	1	0.97179	0.97703	0.75	0.4	0	0
Ishikawa_JP	0.57496	0.96734	0.74359	0.79012	0.64706	0.48726	0.63885	0.46043	0.5163	0.55963	0.98094	0.7821	0.77957	0.96071	0.98173	0.98581	0.96592	0.95809	0.44444	0	-1	0	0
Iwate_JP	0.55426	0.91818	0.60368	0.75423	0.47368	0.37778	0.60015	0.41487	0.51456	0.48936	0.91593	0.68061	0.72305	0.84782	0.91895	0.93521	0.94745	0.8977	0.06207	-0.07463	-0.42857	0.05512	-0.07463	0
Kagoshima_JP	0.65936	0.96267	0.8125	0.80822	0.85366	0.62444	0.72625	0.70896	0.59977	0.66292	0.97317	0.81895	0.80886	0.95111	0.97415	0.97937	0.96429	0.95335	0.69805	0.43966	0.53846	0.65015	0.45908	0.28157	0
Kanagawa_JP	0.58026	0.9334	0.65318	0.76534	0.42857	0.4037	0.60626	0.45455	0.55858	0.52989	0.93574	0.71418	0.74001	0.87749	0.93818	0.95118	0.953	0.91584	-0.09615	0.016	-0.6	0.02041	-0.06034	-0.0301	0.39097	0
Kyoto_JP	0.63027	0.93407	0.76431	0.7917	0.81619	0.61707	0.71693	0.62503	0.55784	0.63158	0.93672	0.7814	0.78507	0.90022	0.93859	0.9491	0.95167	0.92042	0.63403	0.35127	-0.35354	0.02047	-0.14846	0.25046	0.52381	0.30896	0
Mie_JP	0.60028	0.95353	0.75862	0.78754	0.8	0.55823	0.692	0.6267	0.53319	0.59485	0.96257	0.7815	0.78107	0.93228	0.96391	0.97116	0.95966	0.94196	0.5749	-0.08545	-0.33333	0.08046	0.02692	0.08859	0.45312	0.16376	0.15601	0
Miyagi_JP	0.52405	0.93994	0.63746	0.75094	0.47826	0.42578	0.57614	0.30233	0.44436	0.46563	0.94684	0.70415	0.73062	0.89783	0.94888	0.95971	0.95351	0.92392	0.34783	-0.03125	-0.33333	0.17241	-0.13793	-0.04943	0.3634	0.06667	0.17353	0.13876	0
Nagasaki_JP	0.56282	0.9814	0.7931	0.79545	1	0.43089	0.63547	0.5	0.4895	0.54887	1	0.81132	0.793	1	1	1	0.97127	0.9759	0.5	-0.2	1	1	-0.2	-0.42857	-1	-0.33333	0.35266	0.2	-0.33333	0
Saga_JP	0.61481	0.95052	0.77834	0.78977	0.83951	0.58974	0.71527	0.67065	0.5344	0.61578	0.9587	0.79173	0.78835	0.92959	0.96008	0.96762	0.95775	0.93906	0.62561	0.17314	-0.08333	0.2035	0.10193	0.11353	0.29941	0.23032	0.17874	-0.02692	0.16862	-0.08333	0
Shizuoka_JP	0.57907	0.93644	0.69355	0.77103	0.69048	0.49032	0.64516	0.49515	0.51455	0.5478	0.9404	0.73703	0.75487	0.8938	0.9425	0.95387	0.95322	0.92085	0.28571	0.06031	-0.3	0.10035	-0.19005	-0.03758	0.36667	0.03107	0.03955	0.0625	-0.0192	-0.08333	0.06491	0
Tokushima_JP	0.46639	0.97826	0.75	0.75839	1	0.31373	0.57714	0.38462	0.35188	0.42857	1	0.77273	0.75559	1	1	1	0.96644	0.97183	0.33333	-1	1	1	-1	-1	0.25	-0.77778	-0.1453	-0.6	-1	1	-0.73333	-0.85714	0
Yamanashi_JP	0.58736	0.88147	0.6564	0.75403	0.67003	0.547	0.65404	0.51351	0.54609	0.54851	0.87199	0.69518	0.72502	0.81089	0.87532	0.89456	0.92928	0.85965	0.41463	0.21492	-0.78182	-0.21865	-0.15312	0.19437	0.40569	0.16667	-0.01869	0.09705	0.16055	0.10909	0.149	0.04187	-0.27273	0
FST P value
	Austria	Chile	Anhui_CN	Beijing_CN	Guizhou_CN	Hainan_CN	Hebei_CN	Jilin_CN	Shannxi_CN	Shanxi_CN	Romania	Serbia	Slovenia	Turkey	USA	Georgia	Hungary	Italy	Akita_JP	Chiba_JP	Gifu_JP	Ibaraki_JP	Ishikawa_JP	Iwate_JP	Kagoshima_JP	Kanagawa_JP	Kyoto_JP	Mie_JP	Miyagi_JP	Nagasaki_JP	Saga_JP	Shizuoka_JP	Tokushima_JP	Yamanashi_JP
Austria	*
Chile	0.00000+-0.0000	*
Anhui_CN	0.00000+-0.0000	0.00000+-0.0000	*
Beijing_CN	0.00000+-0.0000	0.00901+-0.0091	0.00000+-0.0000	*
Guizhou_CN	0.99099+-0.0030	0.99099+-0.0030	0.99099+-0.0030	0.99099+-0.0030	*
Hainan_CN	0.00000+-0.0000	0.00000+-0.0000	0.00901+-0.0091	0.00000+-0.0000	0.15315+-0.0237	*
Hebei_CN	0.00000+-0.0000	0.00901+-0.0091	0.00000+-0.0000	0.15315+-0.0333	0.21622+-0.0388	0.00000+-0.0000	*
Jilin_CN	0.01802+-0.0121	0.00000+-0.0000	0.00901+-0.0091	0.00000+-0.0000	0.38739+-0.0334	0.00901+-0.0091	0.02703+-0.0139	*
Shannxi_CN	0.00000+-0.0000	0.00000+-0.0000	0.00000+-0.0000	0.00000+-0.0000	0.08108+-0.0252	0.00000+-0.0000	0.00000+-0.0000	0.00901+-0.0091	*
Shanxi_CN	0.00000+-0.0000	0.00000+-0.0000	0.00000+-0.0000	0.00000+-0.0000	0.09910+-0.0417	0.00000+-0.0000	0.00000+-0.0000	0.02703+-0.0139	0.13514+-0.0203	*
Romania	0.00000+-0.0000	0.99099+-0.0030	0.00000+-0.0000	0.04505+-0.0203	0.00901+-0.0091	0.00000+-0.0000	0.00000+-0.0000	0.00000+-0.0000	0.00000+-0.0000	0.00000+-0.0000	*
Serbia	0.26126+-0.0438	0.00000+-0.0000	0.00000+-0.0000	0.08108+-0.0212	0.07207+-0.0326	0.00000+-0.0000	0.13514+-0.0279	0.00000+-0.0000	0.00000+-0.0000	0.00000+-0.0000	0.00000+-0.0000	*
Slovenia	0.00901+-0.0091	0.01802+-0.0121	0.00000+-0.0000	0.39640+-0.0201	0.07207+-0.0227	0.00000+-0.0000	0.27928+-0.0344	0.00000+-0.0000	0.00000+-0.0000	0.00000+-0.0000	0.00000+-0.0000	0.39640+-0.0454	*
Turkey	0.00000+-0.0000	0.99099+-0.0030	0.00000+-0.0000	0.15315+-0.0560	0.04505+-0.0152	0.00000+-0.0000	0.00901+-0.0091	0.00000+-0.0000	0.00000+-0.0000	0.00000+-0.0000	0.99099+-0.0030	0.00000+-0.0000	0.04505+-0.0203	*
USA	0.00000+-0.0000	0.99099+-0.0030	0.00000+-0.0000	0.03604+-0.0148	0.03604+-0.0148	0.00000+-0.0000	0.00000+-0.0000	0.00000+-0.0000	0.00000+-0.0000	0.00000+-0.0000	0.99099+-0.0030	0.00000+-0.0000	0.00000+-0.0000	0.99099+-0.0030	*
Georgia	0.00000+-0.0000	0.99099+-0.0030	0.00000+-0.0000	0.00000+-0.0000	0.01802+-0.0182	0.00000+-0.0000	0.00000+-0.0000	0.00000+-0.0000	0.00000+-0.0000	0.00000+-0.0000	0.99099+-0.0030	0.00000+-0.0000	0.00000+-0.0000	0.99099+-0.0030	0.99099+-0.0030	*
Hungary	0.00000+-0.0000	0.99099+-0.0030	0.00000+-0.0000	0.00000+-0.0000	0.02703+-0.0194	0.00000+-0.0000	0.00000+-0.0000	0.00000+-0.0000	0.00000+-0.0000	0.00000+-0.0000	0.99099+-0.0030	0.00000+-0.0000	0.00000+-0.0000	0.99099+-0.0030	0.99099+-0.0030	0.99099+-0.0030	*
Italy	0.00000+-0.0000	0.99099+-0.0030	0.00000+-0.0000	0.02703+-0.0139	0.03604+-0.0201	0.00000+-0.0000	0.00901+-0.0091	0.00000+-0.0000	0.00000+-0.0000	0.00000+-0.0000	0.99099+-0.0030	0.00000+-0.0000	0.02703+-0.0194	0.99099+-0.0030	0.99099+-0.0030	0.45946+-0.0642	0.99099+-0.0030	*
Akita_JP	0.00901+-0.0091	0.00000+-0.0000	0.04505+-0.0152	0.02703+-0.0139	0.29730+-0.0385	0.05405+-0.0309	0.04505+-0.0244	0.09910+-0.0252	0.01802+-0.0121	0.00901+-0.0091	0.00000+-0.0000	0.05405+-0.0201	0.03604+-0.0148	0.01802+-0.0121	0.00000+-0.0000	0.01802+-0.0121	0.00000+-0.0000	0.01802+-0.0182	*
Chiba_JP	0.00901+-0.0091	0.06306+-0.0194	0.04505+-0.0152	0.00000+-0.0000	0.27027+-0.0407	0.01802+-0.0182	0.04505+-0.0203	0.24324+-0.0408	0.00000+-0.0000	0.00901+-0.0091	0.00000+-0.0000	0.00901+-0.0091	0.00000+-0.0000	0.00000+-0.0000	0.00901+-0.0091	0.00901+-0.0091	0.00000+-0.0000	0.00000+-0.0000	0.23423+-0.0454	*
Gifu_JP	0.99099+-0.0030	0.99099+-0.0030	0.99099+-0.0030	0.99099+-0.0030	0.99099+-0.0030	0.99099+-0.0030	0.99099+-0.0030	0.99099+-0.0030	0.99099+-0.0030	0.99099+-0.0030	0.99099+-0.0030	0.99099+-0.0030	0.99099+-0.0030	0.99099+-0.0030	0.99099+-0.0030	0.99099+-0.0030	0.99099+-0.0030	0.99099+-0.0030	0.99099+-0.0030	0.99099+-0.0030	*
Ibaraki_JP	0.03604+-0.0201	0.02703+-0.0139	0.00901+-0.0091	0.00000+-0.0000	0.42342+-0.0334	0.03604+-0.0148	0.02703+-0.0139	0.18919+-0.0344	0.00000+-0.0000	0.12613+-0.0309	0.00000+-0.0000	0.05405+-0.0201	0.00000+-0.0000	0.00000+-0.0000	0.00000+-0.0000	0.00000+-0.0000	0.00000+-0.0000	0.00000+-0.0000	0.35135+-0.0286	0.27928+-0.0344	0.99099+-0.0030	*
Ishikawa_JP	0.05405+-0.0201	0.03604+-0.0201	0.03604+-0.0148	0.02703+-0.0194	0.25225+-0.0445	0.07207+-0.0227	0.01802+-0.0121	0.14414+-0.0411	0.00000+-0.0000	0.00901+-0.0091	0.03604+-0.0148	0.03604+-0.0148	0.01802+-0.0121	0.01802+-0.0121	0.01802+-0.0121	0.01802+-0.0121	0.00000+-0.0000	0.02703+-0.0139	0.36937+-0.0478	0.99099+-0.0030	0.99099+-0.0030	0.99099+-0.0030	*
Iwate_JP	0.00000+-0.0000	0.00000+-0.0000	0.00901+-0.0091	0.00000+-0.0000	0.27027+-0.0383	0.00000+-0.0000	0.01802+-0.0121	0.01802+-0.0121	0.00000+-0.0000	0.00000+-0.0000	0.00000+-0.0000	0.00000+-0.0000	0.00000+-0.0000	0.00000+-0.0000	0.00000+-0.0000	0.00000+-0.0000	0.00000+-0.0000	0.00000+-0.0000	0.38739+-0.0471	0.83784+-0.0385	0.99099+-0.0030	0.66667+-0.0433	0.80180+-0.0371	*
Kagoshima_JP	0.00000+-0.0000	0.00000+-0.0000	0.00000+-0.0000	0.00000+-0.0000	0.24324+-0.0526	0.00901+-0.0091	0.00000+-0.0000	0.03604+-0.0148	0.00000+-0.0000	0.00000+-0.0000	0.00000+-0.0000	0.00000+-0.0000	0.00000+-0.0000	0.00000+-0.0000	0.00000+-0.0000	0.00000+-0.0000	0.00000+-0.0000	0.00000+-0.0000	0.07207+-0.0264	0.03604+-0.0148	0.34234+-0.0466	0.06306+-0.0194	0.04505+-0.0152	0.00000+-0.0000	*
Kanagawa_JP	0.00000+-0.0000	0.00000+-0.0000	0.00901+-0.0091	0.00000+-0.0000	0.30631+-0.0411	0.00901+-0.0091	0.00901+-0.0091	0.16216+-0.0353	0.00000+-0.0000	0.01802+-0.0182	0.00000+-0.0000	0.00901+-0.0091	0.00000+-0.0000	0.00000+-0.0000	0.00000+-0.0000	0.00000+-0.0000	0.00000+-0.0000	0.00000+-0.0000	0.77477+-0.0433	0.43243+-0.0446	0.99099+-0.0030	0.31532+-0.0311	0.69369+-0.0430	0.54054+-0.0621	0.00000+-0.0000	*
Kyoto_JP	0.00000+-0.0000	0.00000+-0.0000	0.00000+-0.0000	0.00000+-0.0000	0.08108+-0.0252	0.00000+-0.0000	0.00000+-0.0000	0.00000+-0.0000	0.00000+-0.0000	0.00000+-0.0000	0.00000+-0.0000	0.00000+-0.0000	0.00000+-0.0000	0.00000+-0.0000	0.00000+-0.0000	0.00000+-0.0000	0.00000+-0.0000	0.00000+-0.0000	0.00901+-0.0091	0.02703+-0.0139	0.99099+-0.0030	0.35135+-0.0438	0.86486+-0.0412	0.04505+-0.0203	0.00000+-0.0000	0.00901+-0.0091	*
Mie_JP	0.00000+-0.0000	0.00000+-0.0000	0.00901+-0.0091	0.00000+-0.0000	0.18919+-0.0286	0.00000+-0.0000	0.00000+-0.0000	0.02703+-0.0194	0.00000+-0.0000	0.00000+-0.0000	0.00000+-0.0000	0.00000+-0.0000	0.00000+-0.0000	0.00000+-0.0000	0.00000+-0.0000	0.00000+-0.0000	0.00000+-0.0000	0.00000+-0.0000	0.01802+-0.0121	0.53153+-0.0417	0.99099+-0.0030	0.39640+-0.0511	0.42342+-0.0471	0.07207+-0.0182	0.00901+-0.0091	0.14414+-0.0337	0.11712+-0.0273	*
Miyagi_JP	0.00000+-0.0000	0.00000+-0.0000	0.04505+-0.0152	0.00000+-0.0000	0.29730+-0.0237	0.02703+-0.0139	0.00000+-0.0000	0.17117+-0.0344	0.00000+-0.0000	0.00000+-0.0000	0.00000+-0.0000	0.00000+-0.0000	0.00000+-0.0000	0.01802+-0.0121	0.00000+-0.0000	0.00000+-0.0000	0.00000+-0.0000	0.00000+-0.0000	0.09910+-0.0252	0.89189+-0.0287	0.99099+-0.0030	0.41441+-0.0667	0.99099+-0.0030	0.78378+-0.0385	0.02703+-0.0194	0.32432+-0.0388	0.13514+-0.0244	0.15315+-0.0360	*
Nagasaki_JP	0.99099+-0.0030	0.99099+-0.0030	0.99099+-0.0030	0.99099+-0.0030	0.99099+-0.0030	0.99099+-0.0030	0.99099+-0.0030	0.99099+-0.0030	0.99099+-0.0030	0.99099+-0.0030	0.99099+-0.0030	0.99099+-0.0030	0.99099+-0.0030	0.99099+-0.0030	0.99099+-0.0030	0.99099+-0.0030	0.99099+-0.0030	0.99099+-0.0030	0.99099+-0.0030	0.99099+-0.0030	0.99099+-0.0030	0.99099+-0.0030	0.99099+-0.0030	0.99099+-0.0030	0.99099+-0.0030	0.99099+-0.0030	0.99099+-0.0030	0.99099+-0.0030	0.99099+-0.0030	*
Saga_JP	0.00000+-0.0000	0.00000+-0.0000	0.00000+-0.0000	0.00000+-0.0000	0.14414+-0.0388	0.00000+-0.0000	0.00000+-0.0000	0.02703+-0.0139	0.00000+-0.0000	0.00000+-0.0000	0.00000+-0.0000	0.00000+-0.0000	0.00000+-0.0000	0.00000+-0.0000	0.00000+-0.0000	0.00000+-0.0000	0.00000+-0.0000	0.00000+-0.0000	0.00901+-0.0091	0.08108+-0.0212	0.70270+-0.0354	0.29730+-0.0333	0.23423+-0.0278	0.01802+-0.0121	0.00000+-0.0000	0.07207+-0.0227	0.01802+-0.0121	0.54054+-0.0407	0.04505+-0.0203	0.80180+-0.0479	*
Shizuoka_JP	0.00000+-0.0000	0.00000+-0.0000	0.00000+-0.0000	0.00000+-0.0000	0.18919+-0.0394	0.00901+-0.0091	0.00000+-0.0000	0.00000+-0.0000	0.00000+-0.0000	0.00000+-0.0000	0.00000+-0.0000	0.00000+-0.0000	0.00000+-0.0000	0.00000+-0.0000	0.00000+-0.0000	0.00000+-0.0000	0.00000+-0.0000	0.00000+-0.0000	0.24324+-0.0470	0.30631+-0.0578	0.81081+-0.0359	0.31532+-0.0474	0.79279+-0.0298	0.61261+-0.0379	0.01802+-0.0121	0.39640+-0.0474	0.36937+-0.0613	0.28829+-0.0326	0.56757+-0.0471	0.72072+-0.0407	0.16216+-0.0264	*
Tokushima_JP	0.99099+-0.0030	0.99099+-0.0030	0.99099+-0.0030	0.99099+-0.0030	0.99099+-0.0030	0.99099+-0.0030	0.99099+-0.0030	0.99099+-0.0030	0.99099+-0.0030	0.99099+-0.0030	0.99099+-0.0030	0.99099+-0.0030	0.99099+-0.0030	0.99099+-0.0030	0.99099+-0.0030	0.99099+-0.0030	0.99099+-0.0030	0.99099+-0.0030	0.99099+-0.0030	0.99099+-0.0030	0.99099+-0.0030	0.99099+-0.0030	0.99099+-0.0030	0.99099+-0.0030	0.99099+-0.0030	0.99099+-0.0030	0.99099+-0.0030	0.99099+-0.0030	0.99099+-0.0030	0.99099+-0.0030	0.99099+-0.0030	0.99099+-0.0030	*
Yamanashi_JP	0.00000+-0.0000	0.00000+-0.0000	0.00000+-0.0000	0.00000+-0.0000	0.05405+-0.0242	0.00000+-0.0000	0.00000+-0.0000	0.00000+-0.0000	0.00000+-0.0000	0.00000+-0.0000	0.00000+-0.0000	0.00000+-0.0000	0.00000+-0.0000	0.00000+-0.0000	0.00000+-0.0000	0.00000+-0.0000	0.00000+-0.0000	0.00000+-0.0000	0.02703+-0.0139	0.04505+-0.0203	0.99099+-0.0030	0.86486+-0.0310	0.80180+-0.0253	0.02703+-0.0194	0.00000+-0.0000	0.04505+-0.0244	0.58559+-0.0595	0.04505+-0.0203	0.09009+-0.0192	0.37838+-0.0446	0.02703+-0.0139	0.17117+-0.0394	0.67568+-0.0721	*

## Sheet: PCoA
Principal Coordinates Analysis (PCoA)
PCoA via Covariance matrix with data standardization
Data Sheet	Sheet5
Data Title	PCA
No. Samples	34
Percentage of variation explained by the first 3 axes
Axis	1	2	3
%	43.3894	12.9918	10.5975
Cum %	43.3894	56.3812	66.9787
Eigen Values by Axis and Sample Eigen Vectors
Axis No.	1	2	3	4	5	6	7	8	9	10	11	12	13	14	15	16	17
EigenValue	0.931833	0.279012	0.227593	0.167577	0.122168	0.0966898	0.0726847	0.0613441	0.0506842	0.0454692	0.0292005	0.027362	0.0144226	0.00955973	0.00716158	0.00291524	0.00192939
Austria	0.0722715	0.132677	-0.051326	-0.0158175	-0.0725297	-0.0316447	0.0417873	-0.00260203	0.011996	-0.00450313	-0.00621665	-0.0162871	-0.0741897	0.0478644	0.0174941	-0.0106578	-7.90711e-05
Chile	0.246149	-0.0913854	0.0263242	-0.00135669	0.01447	0.0148203	-0.00608161	0.00323814	0.00361871	0.000153203	-0.00159045	-1.26175e-05	3.14798e-05	-0.00218946	-0.00177719	0.00351081	-0.0160992
Anhui_CN	0.0204788	0.151503	-0.0481002	0.0117898	0.0249555	0.141179	0.0688821	-0.101554	0.0782082	0.109925	-0.00976427	0.0207956	0.0145723	0.00130278	-0.00171268	-0.000279406	0.000334184
Beijing_CN	0.203229	0.0173819	-0.013093	-0.0209708	-0.0430775	-0.0640488	0.00166175	-0.00966328	0.00372274	0.0124753	0.000182729	0.00323822	0.0196822	-0.0180843	-0.0153741	0.00510704	0.0157665
Guizhou_CN	0.0238765	0.160901	-0.0415927	-0.032769	0.11768	-0.0599176	-0.185443	-0.0250285	-0.0445453	0.0640301	0.0169453	-0.000612812	-0.0221504	-0.00165591	-0.00225028	0.000176401	-0.0029094
Hainan_CN	-0.0387612	0.0700413	0.00160255	0.0151923	0.111193	0.0229662	0.0397072	-0.132515	-0.0799837	-0.116117	-0.000209657	0.0490377	-0.00180043	-0.00445261	0.00382784	0.0011195	0.000446898
Hebei_CN	0.141969	0.0738241	-0.0268941	-0.0280374	-0.0240533	-0.0791463	-0.0325402	-0.0122162	0.018908	0.00668508	-0.00742532	-0.00212344	0.0559345	0.00563715	0.0424413	0.00291087	0.00126848
Jilin_CN	-0.0247658	0.14468	-0.0369403	-0.0160377	0.0310446	0.053524	-0.0459551	0.0129461	0.103172	-0.10427	-0.00378369	-0.0825773	0.0091227	-0.0181514	0.00147388	-0.00752122	0.00312621
Shannxi_CN	0.0242225	0.132075	-0.0401453	-0.0035962	-0.0370677	0.117663	-0.000311427	0.0873911	-0.0291489	-0.012582	0.00151508	0.000978503	-0.0179911	-0.0183682	-0.00426883	0.0273176	-0.012537
Shanxi_CN	0.00749422	0.143069	-0.0422913	-0.00570307	-0.0297521	0.0865568	-0.00692354	0.11875	-0.0738957	-0.00540025	-0.00971699	0.0543453	0.0308229	0.00891367	-2.83825e-05	-0.0202305	0.00992995
Romania	0.244664	-0.0942187	0.0270624	0.000861822	0.0176517	0.0260538	-0.00390355	0.00719968	0.00139351	-0.00431397	-0.00121773	0.000210816	-0.00977518	0.00765818	0.0101866	0.010509	0.0100683
Serbia	0.118209	0.137092	-0.0575066	-0.0243612	-0.104796	-0.113876	0.0679379	-0.0115893	-0.0060008	-0.0126089	0.00723926	0.00663201	-0.00762357	-0.0151848	-0.0257491	-0.00196653	-0.00106286
Slovenia	0.178768	0.055597	-0.0287527	-0.0230423	-0.066974	-0.0896836	0.0276012	-0.0113438	0.0013099	0.00189516	0.0013052	0.00801369	0.0111958	-0.0120931	-0.0120305	0.00766366	-0.00340459
Turkey	0.24707	-0.0748052	0.0180153	-0.00570558	-0.00168146	0.00623072	0.011998	0.00927384	0.000835219	-0.0167591	-0.00113807	0.0117588	0.0147116	0.0149689	0.0229141	-0.0140585	-0.0137396
USA	0.244426	-0.0954167	0.0276665	0.0012325	0.0190055	0.0274083	-0.00482128	0.00703637	0.00151242	-0.00371259	-0.00126942	-0.000474372	-0.0110553	0.00727121	0.0086413	0.0106257	0.0113166
Georgia	0.242737	-0.102699	0.031415	0.0034922	0.027561	0.0360414	-0.0102548	0.00596746	0.00221988	-0.000422703	-0.00154704	-0.00450029	-0.0188702	0.00530668	-0.00202801	0.00791771	0.0190915
Hungary	0.241127	-0.110212	0.0367384	0.00366279	0.0385902	0.0331391	-0.02171	-0.00439782	0.00695402	0.00960928	-0.0018662	-0.00978945	-0.00689806	-0.0110829	-0.0381696	-0.0277635	-0.00222623
Italy	0.245975	-0.0804565	0.021343	-0.00413616	0.00460307	0.00360621	-0.00083389	0.00353694	0.00279345	-0.00220661	-0.00117164	0.00348937	0.00625231	-0.00241142	0.00122457	0.00167441	-0.0182264
Akita_JP	-0.0738998	0.0344601	0.0302623	-0.0218751	0.184939	-0.052726	0.12447	0.0702457	-0.0141581	0.026304	0.0376963	-0.0285673	-0.00862734	-0.0178117	0.00816894	-0.00155746	0.00110007
Chiba_JP	-0.167195	-0.0283195	0.0661574	-0.0917295	-0.0144838	-0.00212629	-0.0157381	-0.00624126	-0.00172037	0.00180153	-0.082141	0.0121178	-0.011369	-0.00493854	-0.00597449	0.00281959	-0.000282768
Gifu_JP	-0.188703	-0.11436	-0.180398	0.0898315	0.0167179	-0.0339251	-0.0012051	0.0233545	0.0398357	-0.00750947	-0.043908	0.0359601	-0.011622	-0.0140606	0.00720148	-0.00138278	7.01191e-06
Ibaraki_JP	-0.106053	-0.063532	-0.173703	0.125474	0.00172235	0.00610686	0.0115296	-0.0140766	-0.0583708	-0.000647898	-0.0065966	-0.0627513	0.0308471	0.0408432	-0.0219659	0.00748025	-0.000959715
Ishikawa_JP	-0.202073	-0.0853325	-0.0439073	-0.0086885	-0.0190523	-0.0203705	-0.0298918	0.0131397	0.0562779	-0.0156375	0.00828895	0.0530546	-0.00882025	-0.00200702	0.00125231	0.00073973	0.000304139
Iwate_JP	-0.171845	-0.0140529	0.0560174	-0.0347058	0.0435698	-0.0264624	0.0162526	0.0075199	0.00235497	0.0115435	-0.0132477	-0.00804602	0.0183284	0.028342	-0.0141175	0.00466588	-0.00244434
Kagoshima_JP	-0.0861498	0.055216	0.209058	0.174336	-0.0533464	-0.00535512	-0.0153732	-0.0082336	-0.00892481	0.00951927	0.0103323	-0.00299401	-0.00253548	-0.00402756	0.0016904	-0.00047672	0.000183588
Kanagawa_JP	-0.165698	-0.0170597	0.0172845	-0.00574033	0.0981769	-0.0604354	0.0319835	0.0374879	0.00763915	0.0260504	-0.0319241	-0.00431136	0.000291109	-0.000271038	0.0028201	0.000139398	-0.000879223
Kyoto_JP	-0.129656	-0.0769717	-0.0894763	0.050443	-0.0470887	0.019219	-0.022857	-0.0141293	0.00748187	-0.000587961	0.0889493	0.0198836	-0.0134751	-0.0112488	0.000632471	0.000167357	0.00021687
Mie_JP	-0.154556	-0.0692686	-0.0218918	-0.0303723	-0.0590114	0.0216123	-0.00308562	-0.0303191	-0.0567191	0.0205087	-0.0618056	-0.0386073	-0.0096262	-0.0236572	0.00728498	-0.00212118	0.000627331
Miyagi_JP	-0.167929	-0.003798	0.0401801	-0.0531042	0.000377888	0.000309179	-0.0414836	0.00478003	0.042906	-0.0278579	0.00856228	0.0165896	0.0123482	0.0301992	-0.020062	0.00545368	-0.00132589
Nagasaki_JP	-0.135777	0.0611995	0.244796	0.161551	-0.0250068	-0.0250196	-0.00643401	0.0119321	0.0229497	-0.00504295	-0.0105782	0.00991883	0.000464167	0.00182641	-0.00107384	0.00109365	-0.000139307
Saga_JP	-0.148058	-0.0555861	0.0443527	-0.0158798	-0.0881128	0.0320403	-0.00142981	-0.0362953	-0.0642837	0.0256185	0.0268064	-0.0518656	0.00208846	-0.0165174	0.0183834	-0.00750731	0.000922292
Shizuoka_JP	-0.169726	-0.0517517	0.0119353	-0.0363422	-0.0110922	-0.00182366	0.0110563	0.00376188	0.0096568	0.00493388	0.0618631	-0.000238249	0.0103699	0.0102574	-0.00181312	0.00102994	0.000753632
Tokushima_JP	-0.230452	-0.0657562	0.0837262	-0.240679	-0.0451778	0.0254221	0.00849192	-0.0106885	-0.00273379	-0.00269587	0.0236189	0.00108616	0.00350706	0.00341129	0.00047399	-0.000474718	0.000340545
Yamanashi_JP	-0.141368	-0.0747355	-0.097919	0.0827835	-0.00995432	-0.00733769	-0.00708326	0.00333199	0.0147385	0.0118237	0.00381339	0.00664764	-0.00414078	-0.0155886	0.0122839	-0.00612448	0.000511432
